# Supplementary material for: Cost-effectiveness analysis of tuberculosis screening in diabetic patients in China: a decision-analytic Markov model
Source: Front Public Health. 2026 Jan 5;13:1696952. doi: 10.3389/fpubh.2025.1696952 (PMC12813112; doi:10.3389/fpubh.2025.1696952)
Supplement: Supplementary file 2 [file Table_1.XLSX]

## Sheet: 1-Way Sensitivity Analysis -c_d
S.Table 1 One-Way Sensitivity Analysis
Value	Strategy	Cost (CNY)	Incremental Cost (CNY)	Effectiveness (QALYs)	Incremental Effectiveness （QALYs)	ICER （CNY/QALYs)	Dominance
Non-MTB mortality (65-79 years)
0.0239449	No Screening	45968	0	12.1992	0	0
0.0239449	TST	60837.2	14869.3	12.6554	0.456227	32591.8
0.0239449	C- TST	61046.9	209.631	12.6556	0.000137103	1.52901e+06	Extended
0.0239449	IGRA	63235.2	2397.93	12.672	0.016593	144515
0.026938	No Screening	45956.3	0	12.1966	0	0
0.026938	TST	60024.1	14067.7	12.5102	0.313605	44858.1
0.026938	C- TST	60230.9	206.841	12.5104	0.000159414	1.2975e+06	Extended
0.026938	IGRA	62428.4	2404.32	12.5327	0.0224388	107150
0.0299311	No Screening	45932.5	0	12.191	0	0
0.0299311	TST	59216.4	13283.9	12.368	0.176988	75055.2
0.0299311	C- TST	59420.4	204.094	12.3682	0.000159414	1.28027e+06	Extended
0.0299311	IGRA	61588.4	2372.05	12.39	0.0219678	107978
0.0329242	No Screening	45923.3	0	12.1886	0	0
0.0329242	TST	58437.3	12514	12.2283	0.0397142	315102	Extended
0.0329242	C- TST	58638.8	201.418	12.2285	0.000159414	1.26349e+06	Extended
0.0329242	IGRA	60767.1	14843.8	12.249	0.060352	245954
0.0359173	No Screening	45905.9	0	12.1844	0	0
0.0359173	TST	57650.1	11744.2	12.0898	-0.0946317	-124105	Absolute
0.0359173	C- TST	57848.8	11942.9	12.09	-0.0944643	-126428	Absolute
0.0359173	IGRA	59978.1	14072.2	12.1134	-0.07105	-198061	Absolute
Cost of diabetes treatment
2980.8	No Screening	36695.4	0	12.167	0	0
2980.8	TST	47530.3	10834.8	12.4031	0.236069	45896.9
2980.8	C- TST	47734.5	204.203	12.4034	0.000313228	651933
2980.8	IGRA	49768.7	2034.19	12.3944	-0.00902625	-225363	Absolute
3353.4	No Screening	41282.4	0	12.167	0	0
3353.4	TST	53457.8	12175.5	12.4031	0.236069	51575.8
3353.4	C- TST	53662.2	204.352	12.4034	0.000313228	652409
3353.4	IGRA	55692.4	2030.22	12.3944	-0.00902625	-224924	Absolute
3726	No Screening	45869.3	0	12.167	0	0
3726	TST	59385.4	13516.1	12.4031	0.236069	57254.7
3726	C- TST	59589.9	204.501	12.4034	0.000313228	652885
3726	IGRA	61616.1	2026.25	12.3944	-0.00902625	-224484	Absolute
4098.6	No Screening	50456.2	0	12.167	0	0
4098.6	TST	65312.9	14856.7	12.4031	0.236069	62933.6
4098.6	C- TST	65517.6	204.65	12.4034	0.000313228	653360
4098.6	IGRA	67539.9	2022.28	12.3944	-0.00902625	-224045	Absolute
4471.2	No Screening	55043.2	0	12.167	0	0
4471.2	TST	71240.5	16197.3	12.4031	0.236069	68612.5
4471.2	C- TST	71445.3	204.8	12.4034	0.000313228	653836
4471.2	IGRA	73463.6	2018.31	12.3944	-0.00902625	-223605	Absolute
LTBI mortality (65-79 years)
0.0239449	No Screening	46965	0	12.461	0	0
0.0239449	TST	59457.4	12492.5	12.414	-0.0469822	-265898	Absolute
0.0239449	C- TST	59654.9	12690	12.4129	-0.0481091	-263775	Absolute
0.0239449	IGRA	61822.9	14857.9	12.4319	-0.0290446	-511555	Absolute
0.026938	No Screening	46420.1	0	12.3154	0	0
0.026938	TST	59457.4	13037.3	12.414	0.0986184	132199	Extended
0.026938	C- TST	59654.9	197.489	12.4129	-0.00112692	-175248	Absolute
0.026938	IGRA	61822.9	15402.7	12.4319	0.116556	132149
0.0299311	No Screening	45873.6	0	12.1716	0	0
0.0299311	TST	59457.4	13583.9	12.414	0.242387	56042.1
0.0299311	C- TST	59654.9	197.489	12.4129	-0.00112692	-175248	Absolute
0.0299311	IGRA	61822.9	2365.45	12.4319	0.0179375	131871
0.0329242	No Screening	45369.4	0	12.0361	0	0
0.0329242	TST	59457.4	14088.1	12.414	0.377851	37284.7
0.0329242	C- TST	59654.9	197.489	12.4129	-0.00112692	-175248	Absolute
0.0329242	IGRA	61822.9	2365.45	12.4319	0.0179375	131871
0.0359173	No Screening	44857.4	0	11.9015	0	0
0.0359173	TST	59457.4	14600.1	12.414	0.512471	28489.5
0.0359173	C- TST	59654.9	197.489	12.4129	-0.00112692	-175248	Absolute
0.0359173	IGRA	61822.9	2365.45	12.4319	0.0179375	131871
ICER: incremental cost-effectiveness ratio; IGRA= interferon-gamma release assay; QALYs = quality-adjusted life years; TST = tuberculin skin test; C-TST: creation tuberculin skin test.
